# Supplementary material for: Mechanism of Cellular Formation and In Vivo Seeding Effects of Hexameric β-Amyloid Assemblies
Source: Mol Neurobiol. 2021 Oct 4;58(12):6647–69. doi: 10.1007/s12035-021-02567-8 (PMC8639606; doi:10.1007/s12035-021-02567-8)
Supplement: Supplementary file 1 — Supplementary file1 (XLSX 10 kb). Supplementary Table.S1. Title: Clinical analyses performed on the patients used in this study. Description: Non-AD (1258 and 1506), pre-clinical AD (1523, 1268 and 1556), and symptomatic AD (1272, 1329 and 1633) patients were monitored for memory impairments by the Mini-Mental State Examination (MMSE). Their CSF was collected for measurement of the two biomarkers of AD; Aβ and Tau. PET imaging using amyloid and/or Tau specific ligands was conducted in patients where the measurements exceeded pathological threshold. +=positive, N/A=non acquired [file 12035_2021_2567_MOESM1_ESM.xlsx]

## Sheet: Sheet1
Inclusion n°	Age	Sex	Classification	Clinical diagnosis		Clinical measurements (pg/ml)					ECLIA	Western blot
					MMSE	Aβ42	Total Tau	pTau181	Amyloid-PET	Tau-PET	Aβ42/Aβ40	hexameric Aβ/sAPP
				Threshold:	≥26/30	>437pg/ml	<381pg/ml	<61pg/ml
1258	74	M	Non-AD	MCI non due to AD	25/30	597	128	21	N/A	N/A	0.069	0.079
1506	77	F		non AD dementia	20/30	544	227	28	N/A	N/A	0.065	0.055
1523	84	M	Pre-clinical AD	preclinical AD	26/30	247	307	24	N/A	N/A	0.052	0.075
1268	71	M		preclinical AD	27/30	319	199	12	N/A	N/A	0.080	0.084
1556	72	M		preclinical AD	30/30	337	249	36	N/A	Braak 1	0.052	0.092
1272	82	F	Symptomatic AD	MCI due to AD	27/30	385	450	59	N/A	Braak 4	0.033	0.140
1329	78	M		MCI due to AD	27/30	442	633	99	+	Braak 5	0.039	0.224
1633	73	F		mild AD dementia	22/30	329	874	109	N/A	Braak 6	0.032	0.143
